# Supplementary material for: Morphological and hand grip strength characteristics and differences between participants of the 2022 world rowing championship
Source: Front Sports Act Living. 2023 Mar 9;5:1115336. doi: 10.3389/fspor.2023.1115336 (PMC10033764; doi:10.3389/fspor.2023.1115336)
Supplement: Supplementary file 1 [file Table1.xlsx]

## Sheet: Data 1 - NEPOUŽÍVAT
sex	M	M	M	M	M	M	M	M	W	M	W	W	W	W	W	W	M	W	M	M	M	M	M	M	W	W	W	W	W	M	M	M	M	M	M	M	M	M	M	M	M	M	W	W	W	W	M	M	M
disciplina	1x	LM2-	LM2-	2x	2x	LM2-	2x	LM1x	4x	1x, 4x	2-	4x	4x	4x	2-	LW1x	4-	4-	1x	LM2x	LM2x	LM2x	2x	1x	(spare)4-	(spare)1x	4-, 8+	2-, 8+	2-, 8+	2-	2-	1x	2x	2x	4x	4x	4x	1x	2x	2x	LM2x	LM2-	LW4x	LW4x	LW4x	LW4x	LM4x	LM4x	LM4x
dominant hand	P	P	P	P	P	P	P	L	P	P	P	P	P	P	L	P	P	P	P	P	P	P	P	L	P	P	P	P	P	P	P	P	P	P	P	P	P	P	P	P	P	P	P	P	P	P	P	P	P
age	39	32	40	41	36	32	23	23	21	26	27	21	20	20	24	22	24	20	29	39	23	20	20	22	23	24	21	27	27	25	25	26	30	24	22	24	21	30	26	20	28	37	22	23	21	25	26	26	26
sport age	25	14	28	10	20	12	14	7	10	26	10	8	11	11	10	12	7	8	10	25	7	5	4	5	5	11	5	15	7	12	12	11	20	10	12	12	11	6	11	7	12	18	11	12	12	14	12	8	10
height	199	183	174.1	185	183.5	189	185	184	170	185	174	181	175	176	178	166.5	199	192	187	184	180	182	208	183.1	179	174	188.2	180	183.3	195	194.5	192	197.3	185	186	188	194	182	185.5	183	173.5	179.5	169	172	170.3	167.5	180	182	185
body weight	115.6	71.8	71.9	84.4	83.1	72.4	94.7	74	64.7	78.3	81.7	84.1	77.3	77.1	77.1	62.2	95	88.4	92.3	72.4	68.8	72.1	107.1	89.2	82.2	78.1	82.6	75.7	81.1	92.7	94.2	84.7	104.5	81.4	88.3	83.4	83.5	104	90	90.1	72.8	71.4	56.8	60.9	56.4	55.7	73.3	73.9	72.4
BMI	29.2	21.4	23.7	24.7	24.7	20.3	27.7	21.9	22.4	22.6	27	25.7	25.2	24.9	24.3	19.9	24	24	26.4	21.4	21.2	21.8	24.8	26.6	25.7	25.8	23.3	23.4	24.1	24.4	24.9	23	26.8	23.8	25.5	23.6	22.2	31.4	26.2	26.9	24.2	22.2	19.9	20.6	19.4	19.9	22.6	22.3	21.2
sitting height	135.5	138	135.5	137.2	135.2	136.9	137	133.4	124.2	136.4	134	135.3	133	133.8	136	128.3	142.6	144.5	137.8	134	134.7	135	148	140.3	137	132.1	136.9	133	136.1	142	143.2	139.7	144.1	137	137	136.5	141	137.8	138.8	132.5	130.5	135	130.5	129.5	133	130	135.2	139.3	138
arm span	208	177	174.1	184	187.5	190.9	180	187	166	189	178.1	187	175.4	179.9	177.3	176	191.4	191	192.4	181	187	184	205	185	179	172	180	183	185	190	193	194	202.5	191	188	191	195	186	188.8	190	177.2	181	170.4	174	173.1	169	179	183	188.4
shoulders	51.5	43.5	39.8	44.9	44	44.3	49	42.5	40.6	48	46	45.5	45	42.1	43.8	42	47.3	48	52.5	40.5	47.5	45.2	50	43.6	40.5	42	41.3	42	45.3	47	46	40.5	47.2	46	46.5	46	44	45	46.4	40.2	42.5	47.5	38.5	44.5	39	41.7	44.4	45	45.6
humerus	8.5	8.1	7.1	7.6	7.4	8	7.4	6.1	6.3	7	5.1	6.9	6.7	7	5	6.6	7.9	7.5	7.7	7.3	7.1	7.2	8.5	7.9	6.9	4.7	6.7	6.9	6.9	8.2	8	7.2	7.9	7.1	7.6	7.3	7.5	7.7	7.7	7.4	7	7	6.3	5.9	6.3	6.1	7	7.2	6.9
femur	11.9	10.3	9.8	11.6	9.9	10.1	10.6	9.4	9.7	10	9.6	10.9	9.5	10.9	9.2	9	11.1	10.9	10.8	10.5	9.6	10.4	13.2	11.4	11.5	10.9	10.4	10.3	10	10.6	11.5	10.9	10.9	10.1	10.6	10.6	10.1	11.7	10.9	10.9	10.8	10.5	9.5	9.3	9.4	9	10	10	9.6
forearm	32.9	29	27.7	28.5	27.3	27.1	30.3	30	24.4	27.5	26	26.7	26.5	26.6	26.4	24.5	29.6	30.1	32.1	27	26.7	30	32.5	29.5	26.5	27.5	27	27	27.3	31	31.5	30.8	30.7	28.8	30.2	28.6	29	29.1	30.2	31.6	27.5	27	25.2	24.6	24.5	24.5	27.7	27.5	25.6
biceps	40.7	33.7	34.3	34.4	36	30.9	38.5	26.8	28.5	34	32	33.1	32.8	33	33.1	27.5	35	38.3	40.5	32.5	31	32.5	36.5	37.5	32.3	34	31	31.6	31.7	35.5	36	36.5	40.4	34.6	33.3	37.3	35	41.2	36.5	36.8	33.3	34	26.8	29.6	27.5	28	32.6	32	31.3
chest	111	91.5	94.9	92	99	92	98.5	90.5	61	97	87.5	85.9	81	79	84.7	70.4	99.5	100.1	104.5	92.1	85	93.5	98	93	83	87.6	85	78.8	83	98.2	100.5	99	103.3	95.8	96	96.5	90.3	113	97.5	97.5	93.2	95	77.5	81	74	74.1	91	89.1	89.9
thigh	61.2	51	51.7	58.5	53	48.9	63.9	45	54	60.5	62.1	61.5	61	59	61.5	50.5	56.3	57.5	62	53.3	49.8	52.5	58.5	60.1	59.9	58.5	58	55.1	58.2	61.5	56	55	61.4	56.5	58	55.5	53.1	65	61.1	60.5	52.5	52.5	52.5	53.4	52.1	53.1	54.2	53.5	51.1
calf	42.6	36.9	36.3	40.1	33.6	32.3	40.5	34.5	36	39.7	41	40.5	38	38.9	37.9	33.8	38.9	39.6	38.9	36.5	35.5	36.5	43	41.2	38	37.5	39	36.3	36.5	36.6	37	37.3	42	39.3	38.5	36.5	37.3	41.5	40.1	41.1	35.5	34	33.5	33.5	33.1	33.1	38.1	34.2	34.1
triceps skinf	15.2	5.5	4.3	6.5	8.9	4	7.7	5.4	14.2	3.5	11.2	11.4	15	15	9.4	7	6.5	3.9	5.4	6.7	5	7.2	4.9	7.9	14.4	14.2	17	12	10	8.2	7	4.5	9.4	9.4	5.9	5.4	5.9	6.4	6.9	8.9	5.6	6.1	6.9	10.8	6.7	7.9	6.4	4.4	5
subscap skinf	9.1	6.1	6.8	7	11	6.2	11.2	7	10.2	7.5	8.4	8.9	13.1	11.2	8	5.9	13.1	8.9	6.8	6.9	7	7.5	7.9	12.1	10.9	7.9	12.1	7.8	7.8	8.4	8.1	7	8.4	6.3	8.9	7.9	8.5	13.9	10.9	9.3	10	10.2	9.5	6.4	4.4	6.5	9	7.1	7.8
suprailiak skinf	7.2	4	3.5	4.5	8.1	3	11.8	3.3	10.2	4.8	10	12	15.5	12	6.4	2.9	5.8	4.3	2.9	3.4	3	4	5.9	9.2	16.4	7	11.5	7.2	6	6.9	3.9	3	8.5	4.1	6.1	4.5	4.1	8.4	7.5	7.9	4.4	5.4	3.4	4.9	2.8	4.9	3.9	5.9	3.1
thigh skinf	9.6	5.4	4.5	5.8	7	3.4	9.2	5	7.9	5.9	10.8	9.4	11.9	8.9	6.9	6.2	7.5	4.5	5.2	5.1	4.5	5	5.9	7.5	13.2	10	10.9	11.4	6.5	9	6.5	6.2	6.2	5.2	6	6.2	8.1	8.2	6.9	9	5.8	5.8	7.4	9.9	6.8	8.1	7.9	4.2	4.4
calf skinf	4.5	4.5	3.3	5.8	5.2	3.3	7	4.3	8.5	4.5	13	11.4	10.5	9.9	8.2	5.1	6.5	3.3	3.9	3.9	3.6	4.2	4.1	8	22	8.9	14	7.8	7.5	8.9	6.1	5.2	6.4	10.6	8.1	9.3	6.9	8	8.2	9.2	6	4	4.6	10.8	5.2	4.1	6.9	3.1	4.2
LHD	64.8	58	47.2	51.4	51.7	45.4	44.6	40.3	26.6	59.7	42.2	41.8	33.3	37.9	50.4	38.8	51.4	55.4	81.5	51	54.9	45.1	69.2	57.7	27.9	40.4	44.5	36.1	53.3	56.4	50.1	50.5	52.1	48.4	43.3	55.7	47.9	48.8	60.6	63.3	46.4	46.4	31.5	29.3	25.6	25.2	43.1	51.1	50.4
LHD	63	58	46.3	49.9	50.7	50.7	55	56.1	28.4	56.9	44.3	40	35.4	38.1	50.3	35.8	55.5	46	86.8	45.3	58.4	44.4	65.6	61.7	27.8	34.8	42.2	40	58.1	55.6	50.2	55.7	49.4	54.3	44	63.4	48.1	54	58.5	65.4	43.7	44.6	33.9	30.4	29.8	27.2	40.2	55.1	48.8
LHD	64.8	54.3	47.2	53.4	54.6	52.6	53.7	55.8	25.6	64.6	40.6	39.4	34.3	33.1	46.8	39.7	56.1	53.6	90.6	50.3	54.3	43.4	65.8	53	23.4	41	32.5	36.9	51.5	53	54.4	56.4	49	51.7	49.1	55	46.7	51.7	59.4	63.4	36.6	48.9	25.8	28.2	28.5	25.3	47	57.1	50.9
RHD	65.9	56.9	44.6	55.4	57.4	49.6	46.1	55.4	24.4	62.4	29.6	41.9	34	40.6	45.5	38.5	62.5	47.5	91	48.8	49.1	32.4	60.1	48.2	28.4	41.5	41.3	44.6	52.6	56.1	59.4	57.1	54.6	54.9	53.7	50.4	57	45.2	57.7	53.3	48.7	45.4	32.2	35.7	27.6	25.3	52.1	50.3	52.7
RHD	67	58.4	44.3	54.7	53.1	52.4	39.7	52.9	27.5	57.6	41.6	43.9	30.9	37.2	28.8	39.7	61.8	53.6	91.9	49	49.5	36.3	62.3	50.3	30.7	35.4	42.5	35.8	54.3	54.6	59.1	52.6	58.4	55.7	54.1	59.2	42.5	46.6	57.9	60	43	50.9	31	34.3	18.4	27.7	47	59.6	53.1
RHD	63	63.2	47	49.9	54.6	54.4	37.7	60.4	28.7	58.6	44.3	38.4	30.7	33.3	45.1	41.8	56.9	52.4	94.4	46	54.4	39.6	65.8	50.2	29.3	41	36	36.9	50.4	54.9	40.1	55.7	55.2	51.7	49.1	59.7	52.6	39.9	61.5	62.8	46.1	48.7	31.9	33.3	28.6	24.9	47	58.4	54.9
TUK TANITA %	20.5	5.4	5.6	6.4	16.3	10	15.2	8.9	21.4	7.2	28.9	25.4	25.8	23.3	21.6	15.4	12.6	8.7	7	4.7	9.3	11.1	12.8	11.7	28.7	23.9	23.6	18.7	23.4	14.7	11.3	13.4	13	11.1	13.5	13.5	7.3	24	11.3	11.2	16.1	9.6	13.3	19.3	10.3	16.9	5.6	9.3	5
TBW%	57.5	66.9	69.7	68	59.7	62.7	62	64.5	56.9	65.9	53.9	55.8	55	57.6	58.4	59.5	61.3	64.9	67.9	68.5	64.1	62.7	61.3	64.5	52.2	57.4	54.5	60	56	59.9	63.1	60.7	62.8	63.1	62.2	60.9	65.4	56.2	64.6	65.3	60.2	64.1	60.7	56.5	64	58.9	67.5	64.1	68
ECW/TBW	32.3	34.4	33.3	32.1	35.5	36.1	32.7	35	37.2	33.7	36.1	35.2	36	35.6	34.7	36.5	33	32.4	30.8	33.7	36.3	36.3	31.7	32.5	26.8	35.3	35.8	34.4	35.5	33.7	32.3	34.6	31.3	34	33.5	34.6	33.2	34.1	32.4	32.1	37	35.4	36.2	37.8	35.5	37.8	33.9	35	33.9
[truncated: 14 more columns]

## Sheet: Data 1 - VŠE ZDE
	sex	nationality	disciplina	dominant hand	age	sport age	height	weight	BMI	SH/BH%	Sitting height	sitting height }uncorrected	arm span	biacromial diametr	humerus	femur	forearm	biceps	chest	thigh	calf	triceps skinf	subscap skinf	suprailiak skinf	thigh skinf	calf skinf	5 skf. Sum	LHD	LHD	LHD	RHD	RHD	RHD	Tanita BF %	TBW%	ECW/TBW	LHD(MAX)	RHD(MAX)	armsp/bh%
	M		1x	P	39	25	199	115.6	29.2	0.434673	86.5	135.5	208	51.5	8.5	11.9	32.9	40.7	111	61.2	42.6	15.2	9.1	7.2	9.6	4.5	45.6	64.8	63	64.8	65.9	67	63	20.5	57.5	32.3	64.8	67	104.523
	M		1x	P	29	10	187	92.3	26.4	0.474866	88.8	137.8	192.4	52.5	7.7	10.8	32.1	40.5	104.5	62	38.9	5.4	6.8	2.9	5.2	3.9	24.2	81.5	86.8	90.6	91	91.9	94.4	7	67.9	30.8	90.6	94.4	102.888
	M		1x	P	20	10	192.9	95.2	25.6	0.487299	94	143	191.5	50.5	7.5	11.1	30.7	35.1	97.5	50	38.1	9.4	7.5	5.3	5.9	6.1	34.2	40.4	37.5	47.9	39.1	44.9	37.8	15.1	60.4	33.2	47.9	44.9	99.2742
	M		1x	P	30	6	182	104	31.4	0.487912	88.8	137.8	186	45	7.7	11.7	29.1	41.2	113	65	41.5	6.4	13.9	8.4	8.2	8	44.9	48.8	54	51.7	45.2	46.6	39.9	24	56.2	34.1	54	46.6	102.198
	M		1x	P	26	11	192	84.7	23	0.472396	90.7	139.7	194	40.5	7.2	10.9	30.8	36.5	99	55	37.3	4.5	7	3	6.2	5.2	25.9	50.5	55.7	56.4	57.1	52.6	55.7	13.4	60.7	34.6	56.4	57.1	101.042
	M		1x	L	22	5	183.1	89.2	26.6	0.498635	91.3	140.3	185	43.6	7.9	11.4	29.5	37.5	93	60.1	41.2	7.9	12.1	9.2	7.5	8	44.7	57.7	61.7	53	48.2	50.3	50.2	11.7	64.5	32.5	61.7	50.3	101.038
	M		4x	P	26	26	185	78.3	22.6	0.472432	87.4	136.4	189	48	7	10	27.5	34	97	60.5	39.7	3.5	7.5	4.8	5.9	4.5	26.2	59.7	56.9	64.6	62.4	57.6	58.6	7.2	65.9	33.7	64.6	62.4	102.162
	M		2-	P	23	15	190	79.6	22	0.486842	92.5	141.5	192	45	7.4	10.1	27.7	33.5	89.5	53.5	36.5	8.6	9.9	4	7.8	8	38.3	56.1	53.6	54.1	59.9	59.7	60.4	9.2	64.1	34.3	56.1	60.4	101.053
	M		2-	P	23	12	186.5	85.9	24.7	0.489544	91.3	140.3	186	44.4	7.8	10.1	30.6	37.6	96	56.2	38	6	9.5	5.2	7.2	5.2	33.1	50.6	54.6	53.2	56.9	56.7	55.6	13	62.2	33.9	54.6	56.9	99.7319
	M		2-	P	25	12	195	92.7	24.4	0.476923	93	142	190	47	8.2	10.6	31	35.5	98.2	61.5	36.6	8.2	8.4	6.9	9	8.9	41.4	56.4	55.6	53	56.1	54.6	54.9	14.7	59.9	33.7	56.4	56.1	97.4359
	M		2-	P	25	12	194.5	94.2	24.9	0.484319	94.2	143.2	193	46	8	11.5	31.5	36	100.5	56	37	7	8.1	3.9	6.5	6.1	31.6	50.1	50.2	54.4	59.4	59.1	40.1	11.3	63.1	32.3	54.4	59.4	99.2288
	M		2-	P	24	10	196	94.6	24.6	0.492347	96.5	145.5	200.3	49.1	7.5	10.5	30.3	37.6	101.5	60.9	39.2	4.9	9.4	5	5.4	4.5	29.2	48.5	55.1	61.5	54.3	61.8	59.7	11.2	63.1	32.5	61.5	61.8	102.194
	M		2x	P	23	14	185	94.7	27.7	0.475676	88	137	180	49	7.4	10.6	30.3	38.5	98.5	63.9	40.5	7.7	11.2	11.8	9.2	7	46.9	44.6	55	53.7	46.1	39.7	37.7	15.2	62	32.7	55	46.1	97.2973
	M		2x	P	23	5	199.9	98.8	24.7	0.45923	91.8	140.8	199.3	48.5	7.6	11.3	30.2	36.3	96.1	50.1	40.2	6	12.2	5	7.5	9.5	40.2	58.6	63.1	63	61.1	64.8	65.9	9.4	64.5	31.4	63.1	65.9	99.6998
	M		2x	P	30	20	197.3	104.5	26.8	0.482007	95.1	144.1	202.5	47.2	7.9	10.9	30.7	40.4	103.3	61.4	42	9.4	8.4	8.5	6.2	6.4	38.9	52.1	49.4	49	54.6	58.4	55.2	13	62.8	31.3	52.1	58.4	102.636
	M		2x	P	24	10	185	81.4	23.8	0.475676	88	137	191	46	7.1	10.1	28.8	34.6	95.8	56.5	39.3	9.4	6.3	4.1	5.2	10.6	35.6	48.4	54.3	51.7	54.9	55.7	51.7	11.1	63.1	34	54.3	55.7	103.243
	M		2x	P	41	10	185	84.4	24.7	0.476757	88.2	137.2	184	44.9	7.6	11.6	28.5	34.4	92	58.5	40.1	6.5	7	4.5	5.8	5.8	29.6	51.4	49.9	53.4	55.4	54.7	49.9	6.4	68	32.1	53.4	55.4	99.4595
	M		2x	P	36	20	183.5	83.1	24.7	0.469755	86.2	135.2	187.5	44	7.4	9.9	27.3	36	99	53	33.6	8.9	11	8.1	7	5.2	40.2	51.7	50.7	54.6	57.4	53.1	54.6	16.3	59.7	35.5	54.6	57.4	102.18
	M		2x	P	26	11	185.5	90	26.2	0.484097	89.8	138.8	188.8	46.4	7.7	10.9	30.2	36.5	97.5	61.1	40.1	6.9	10.9	7.5	6.9	8.2	40.4	60.6	58.5	59.4	57.7	57.9	61.5	11.3	64.6	32.4	60.6	61.5	101.779
	M		2x	P	20	7	183	90.1	26.9	0.456284	83.5	132.5	190	40.2	7.4	10.9	31.6	36.8	97.5	60.5	41.1	8.9	9.3	7.9	9	9.2	44.3	63.3	65.4	63.4	53.3	60	62.8	11.2	65.3	32.1	65.4	62.8	103.825
	M		2x	P	20	4	208	107.1	24.8	0.475962	99	148	205	50	8.5	13.2	32.5	36.5	98	58.5	43	4.9	7.9	5.9	5.9	4.1	28.7	69.2	65.6	65.8	60.1	62.3	65.8	12.8	61.3	31.7	69.2	65.8	98.5577
	M		2x	L	28	10	188	96.8	27.4	0.478723	90	139	202.1	47.5	7.6	11.2	29.6	36.5	102.5	56.2	38.2	7.8	11.2	9.2	9	9.1	46.3	56.6	46.1	56	60.8	55	63.7	22.2	55.5	35.2	56.6	63.7	107.5
	M		4-	P	24	7	199	95	24	0.470352	93.6	142.6	191.4	47.3	7.9	11.1	29.6	35	99.5	56.3	38.9	6.5	13.1	5.8	7.5	6.5	39.4	51.4	55.5	56.1	62.5	61.8	56.9	12.6	61.3	33	56.1	62.5	96.1809
	M		4x	P	22	12	186	88.3	25.5	0.473118	88	137	188	46.5	7.6	10.6	30.2	33.3	96	58	38.5	5.9	8.9	6.1	6	8.1	35	43.3	44	49.1	53.7	54.1	49.1	13.5	62.2	33.5	49.1	54.1	101.075
	M		4x	P	24	12	188	83.4	23.6	0.465426	87.5	136.5	191	46	7.3	10.6	28.6	37.3	96.5	55.5	36.5	5.4	7.9	4.5	6.2	9.3	33.3	55.7	63.4	55	50.4	59.2	59.7	13.5	60.9	34.6	63.4	59.7	101.596
	M		4x	P	21	11	194	83.5	22.2	0.474227	92	141	195	44	7.5	10.1	29	35	90.3	53.1	37.3	5.9	8.5	4.1	8.1	6.9	33.5	47.9	48.1	46.7	57	42.5	52.6	7.3	65.4	33.2	48.1	57	100.515
	M		4x	P	19	2	192.2	93.6	25.3	0.474506	91.2	140.2	202	48.9	7.5	10.5	29.1	35.5	93.6	58	40	8.2	9.8	4.5	5.9	9.9	38.3	42.7	39.7	46	47.6	48.5	48.2	16.2	59.5	33.9	46	48.5	105.099
	M		4-	P	20	8	192	88.4	24	0.497396	95.5	144.5	191	48	7.5	10.9	30.1	38.3	100.1	57.5	39.6	3.9	8.9	4.3	4.5	3.3	24.9	55.4	46	53.6	47.5	53.6	52.4	8.7	64.9	32.4	55.4	53.6	99.4792
	M		4x	P	34	12	180	76.2	23.5	0.483333	87	136	187.9	45.6	7.3	10.1	29.5	35.2	95.2	50.9	35.2	5.9	9.9	4.5	5.2	4.8	30.3	54.1	55.7	52.6	51.4	59.7	60.8	12.1	62.9	35.3	55.7	60.8	104.389
	M		4x	P	25	8	188	87.6	24.8	0.478191	89.9	138.9	195.3	48.2	7.5	10.4	32	37.1	94.5	61.5	39.9	6.2	8.4	3.2	4.4	4	26.2	66.8	52.4	55.3	65.2	61.3	66	13.9	61.2	33.8	66.8	66	103.883
	M		4x	P	23	12	186	87.9	25.4	0.453763	84.4	133.4	191.7	47	7.3	11	31.5	36.2	97.3	58	39.5	9.9	10	6.2	8.1	8.2	42.4	55.3	56.9	54.3	54.3	52.4	55.6	13.8	61.9	33.1	56.9	55.6	103.065
	M		LM1x	P	25	10	184.5	73	21.4	0.468835	86.5	135.5	195	49.1	7	9.5	27.3	35	94.7	54.1	34.1	4.5	7.9	3	5.1	3.9	24.4	50.1	52.1	50.7	44.7	51.7	54.1	9.8	63.4	35.6	52.1	54.1	105.691
	M		LM1x	P	29	14	175.1	72.7	23.7	0.475157	83.2	132.2	178	45.9	7.5	10.9	29	35.2	93.5	51.2	35.2	5.4	7.6	3.2	5.2	3.4	24.8	31.9	28.5	26	36.4	42.1	41.5	9.7	65.3	34.9	31.9	42.1	101.656
	M		LM1x	L	23	7	184	74	21.9	0.458696	84.4	133.4	187	42.5	6.1	9.4	30	26.8	90.5	45	34.5	5.4	7	3.3	5	4.3	25	40.3	56.1	55.8	55.4	52.9	60.4	8.9	64.5	35	56.1	60.4	101.63
	M		LM2-	P	32	14	183	71.8	21.4	0.486339	89	138	177	43.5	8.1	10.3	29	33.7	91.5	51	36.9	5.5	6.1	4	5.4	4.5	25.5	58	58	54.3	56.9	58.4	63.2	5.4	66.9	34.4	58	63.2	96.7213
	M		LM2-	P	40	28	174.1	71.9	23.7	0.496841	86.5	135.5	174.1	39.8	7.1	9.8	27.7	34.3	94.9	51.7	36.3	4.3	6.8	3.5	4.5	3.3	22.4	47.2	46.3	47.2	44.6	44.3	47	5.6	69.7	33.3	47.2	47	100
	M		LM2-	P	32	12	189	72.4	20.3	0.465079	87.9	136.9	190.9	44.3	8	10.1	27.1	30.9	92	48.9	32.3	4	6.2	3	3.4	3.3	19.9	45.4	50.7	52.6	49.6	52.4	54.4	10	62.7	36.1	52.6	54.4	101.005
	M		LM2-	P	37	18	179.5	71.4	22.2	0.479109	86	135	181	47.5	7	10.5	27	34	95	52.5	34	6.1	10.2	5.4	5.8	4	31.5	46.4	44.6	48.9	45.4	50.9	48.7	9.6	64.1	35.4	48.9	50.9	100.836
	M		LM2x	P	39	25	184	72.4	21.4	0.461957	85	134	181	40.5	7.3	10.5	27	32.5	92.1	53.3	36.5	6.7	6.9	3.4	5.1	3.9	26	51	45.3	50.3	48.8	49	46	4.7	68.5	33.7	51	49	98.3696
	M		LM2x	P	28	12	173.5	72.8	24.2	0.469741	81.5	130.5	177.2	42.5	7	10.8	27.5	33.3	93.2	52.5	35.5	5.6	10	4.4	5.8	6	31.8	46.4	43.7	36.6	48.7	43	46.1	16.1	60.2	37	46.4	48.7	102.133
	M		LM2x	P	23	7	180	68.8	21.2	0.476111	85.7	134.7	187	47.5	7.1	9.6	26.7	31	85	49.8	35.5	5	7	3	4.5	3.6	23.1	54.9	58.4	54.3	49.1	49.5	54.4	9.3	64.1	36.3	58.4	54.4	103.889
	M		LM2x	P	20	5	182	72.1	21.8	0.472527	86	135	184	45.2	7.2	10.4	30	32.5	93.5	52.5	36.5	7.2	7.5	4	5	4.2	27.9	45.1	44.4	43.4	32.4	36.3	39.6	11.1	62.7	36.3	45.1	39.6	101.099
	M		LM2x	L	26	14	180.7	72	22.1	0.505257	91.3	140.3	181	42.5	7.3	10	28.9	34.1	90.1	51.5	36.2	5	7.2	3	4.8	4.2	24.2	40.6	49	45	43.3	42.7	39.6	4.7	69.3	33.5	49	43.3	100.166
	M		LM4x	P	26	12	180	73.3	22.6	0.478889	86.2	135.2	179	44.4	7	10	27.7	32.6	91	54.2	38.1	6.4	9	3.9	7.9	6.9	34.1	43.1	40.2	47	52.1	47	47	5.6	67.5	33.9	47	52.1	99.4444
	M		LM4x	P	26	8	182	73.9	22.3	0.496154	90.3	139.3	183	45	7.2	10	27.5	32	89.1	53.5	34.2	4.4	7.1	5.9	4.2	3.1	24.7	51.1	55.1	57.1	50.3	59.6	58.4	9.3	64.1	35	57.1	59.6	100.549
	M		LM4x	P	26	10	185	72.4	21.2	0.481081	89	138	188.4	45.6	6.9	9.6	25.6	31.3	89.9	51.1	34.1	5	7.8	3.1	4.4	4.2	24.5	50.4	48.8	50.9	52.7	53.1	54.9	5	68	33.9	50.9	54.9	101.838
	W		(spare)1x	P	24	11	174	78.1	25.8	0.477586	83.1	132.1	172	42	4.7	10.9	27.5	34	87.6	58.5	37.5	14.2	7.9	7	10	8.9	48	40.4	34.8	41	41.5	35.4	41	23.9	57.4	35.3	41	41.5	98.8506
	W		(spare)1x	P	22	10	174.6	76.8	25.2	0.499427	87.2	136.2	179.1	42.4	6.9	10.3	27	32.1	84.5	59	39	12.2	12.8	9.1	10.5	15	59.6	42.2	41.9	42.5	44	44.2	47.5	23.2	57.7	35	42.5	47.5	102.577
	W		(spare)4-	P	23	5	179	82.2	25.7	0.49162	88	137	179	40.5	6.9	11.5	26.5	32.3	83	59.9	38	14.4	10.9	16.4	13.2	22	76.9	27.9	27.8	23.4	28.4	30.7	29.3	28.7	52.2	26.8	27.9	30.7	100
	W		1x	P	30	20	177	70	22.3	0.485876	86	135	182.2	42.2	6.7	9.6	25.6	30.7	79	51	37.4	7.5	8.2	4.2	5.4	4.4	29.7	32.1	32.1	33	33.9	29.9	33	14.6	63.4	34	33	33.9	102.938
	W		4-	p	23	12	185	73.7	21.5	0.472973	87.5	136.5	179	45.5	6.9	9.8	27	31	78	54.5	34.5	9.9	7.8	5.1	7	6.6	36.4	37.2	35.7	35.4	36.6	44.2	41.5	21	55.5	36.7	37.2	44.2	96.7568
	W		2x	P	26	11	178	69.2	21.5	0.47191	84	133	183	40.5	6.6	9.5	25.1	28.8	78.2	51.9	38.3	9.2	5.4	3.9	19.1	9.9	47.5	40.9	36	36.6	41.3	37	40.7	22.2	57.2	34.8	40.9	41.3	102.809
	W		2-	P	27	10	174	81.7	27	0.488506	85	134	178.1	46	5.1	9.6	26	32	87.5	62.1	41	11.2	8.4	10	10.8	13	53.4	42.2	44.3	40.6	29.6	41.6	44.3	28.9	53.9	36.1	44.3	44.3	102.356
	W		2-	L	24	10	178	77.1	24.3	0.488764	87	136	177.3	43.8	5	9.2	26.4	33.1	84.7	61.5	37.9	9.4	8	6.4	6.9	8.2	38.9	50.4	50.3	46.8	45.5	28.8	45.1	21.6	58.4	34.7	50.4	45.5	99.6067
	W		2-, 8+	P	27	15	180	75.7	23.4	0.466667	84	133	183	42	6.9	10.3	27	31.6	78.8	55.1	36.3	12	7.8	7.2	11.4	7.8	46.2	36.1	40	36.9	44.6	35.8	36.9	18.7	60	34.4	40	44.6	101.667
	W		2-, 8+	P	27	7	183.3	81.1	24.1	0.475177	87.1	136.1	185	45.3	6.9	10	27.3	31.7	83	58.2	36.5	10	7.8	6	6.5	7.5	37.8	53.3	58.1	51.5	52.6	54.3	50.4	23.4	56	35.5	58.1	54.3	100.927
	W		2x	P	22	3	175.5	70.9	23	0.488889	85.8	134.8	174.5	43	6.4	9.6	24.5	30.5	86.2	55.1	35.5	14.2	9.2	6	7.5	8	44.9	43.1	43.1	43.7	36	35.4	32.7	22.8	55.3	36.7	43.7	36	99.4302
	W		4-, 8+	P	21	5	188.2	82.6	23.3	0.467056	87.9	136.9	180	41.3	6.7	10.4	27	31	85	58	39	17	12.1	11.5	10.9	14	65.5	44.5	42.2	32.5	41.3	42.5	36	23.6	54.5	35.8	44.5	42.5	95.6429
	W		4x	P	21	10	170	64.7	22.4	0.442353	75.2	124.2	166	40.6	6.3	9.7	24.4	28.5	61	54	36	14.2	10.2	10.2	7.9	8.5	51	26.6	28.4	25.6	24.4	27.5	28.7	21.4	56.9	37.2	28.4	28.7	97.6471
	W		4x	P	21	8	181	84.1	25.7	0.476796	86.3	135.3	187	45.5	6.9	10.9	26.7	33.1	85.9	61.5	40.5	11.4	8.9	12	9.4	11.4	53.1	41.8	40	39.4	41.9	43.9	38.4	25.4	55.8	35.2	41.8	43.9	103.315
	W		4x	P	20	11	175	77.3	25.2	0.48	84	133	175.4	45	6.7	9.5	26.5	32.8	81	61	38	15	13.1	15.5	11.9	10.5	66	33.3	35.4	34.3	34	30.9	30.7	25.8	55	36	35.4	34	100.229
	W		4x	P	20	11	176	77.1	24.9	0.481818	84.8	133.8	179.9	42.1	7	10.9	26.6	33	79	59	38.9	15	11.2	12	8.9	9.9	57	37.9	38.1	33.1	40.6	37.2	33.3	23.3	57.6	35.6	38.1	40.6	102.216
	W		LW1x	P	22	12	166.5	62.2	19.9	0.476276	79.3	128.3	176	42	6.6	9	24.5	27.5	70.4	50.5	33.8	7	5.9	2.9	6.2	5.1	27.1	38.8	35.8	39.7	38.5	39.7	41.8	15.4	59.5	36.5	39.7	41.8	105.706
	W		LW4x	P	22	11	169	56.8	19.9	0.482249	81.5	130.5	170.4	38.5	6.3	9.5	25.2	26.8	77.5	52.5	33.5	6.9	9.5	3.4	7.4	4.6	31.8	31.5	33.9	25.8	32.2	31	31.9	13.3	60.7	36.2	33.9	32.2	100.828
	W		LW4x	P	23	12	172	60.9	20.6	0.468023	80.5	129.5	174	44.5	5.9	9.3	24.6	29.6	81	53.4	33.5	10.8	6.4	4.9	9.9	10.8	42.8	29.3	30.4	28.2	35.7	34.3	33.3	19.3	56.5	37.8	30.4	35.7	101.163
	W		LW4x	P	21	12	170.3	56.4	19.4	0.493247	84	133	173.1	39	6.3	9.4	24.5	27.5	74	52.1	33.1	6.7	4.4	2.8	6.8	5.2	25.9	25.6	29.8	28.5	27.6	18.4	28.6	10.3	64	35.5	29.8	28.6	101.644
	W		LW4x	P	25	14	167.5	55.7	19.9	0.483582	81	130	169	41.7	6.1	9	24.5	28	74.1	53.1	33.1	7.9	6.5	4.9	8.1	4.1	31.5	25.2	27.2	25.3	25.3	27.7	24.9	16.9	58.9	37.8	27.2	27.2	100.896
	W		LW1x	P	22	8	177	62.2	19.9	0.485876	86	135	170	41	6.6	9.3	22.9	26.5	73.1	51.2	35.5	26.5	5.5	2.9	10.1	12.5	57.5	31.4	33.3	34.7	35.1	34.9	30.4	15.4	59.9	36.5	34.7	35.1	96.0452
AVG M	31	=n			25.6452	11.2581	189.948	91	25.2065	0.476215	90.4419	139.442	192.603	46.7194	7.6129	10.8548	30.0968	36.6161	98.1903	57.7548	39.0355	7.13548	9.35484	5.85484	6.83871	6.74194	35.9258	54.6516	54.9806	56.2548	56.3387	56.6935	56.1419	12.8645	62.3387	33.1968	58.2194	58.9613	101.427
SD M					5.51693	5.46484	6.43966	8.79464	1.99348	0.0130903	3.59785	3.59785	6.5478	2.77001	0.352838	0.689366	1.42653	2.05396	5.04595	3.90246	2.13644	2.28145	1.88889	2.13414	1.44722	2.06959	7.0029	8.52111	9.08535	8.24972	8.88094	9.08908	10.7001	4.11036	2.95146	1.20651	8.32288	8.86396	2.48757
AVG LM	15	=n			28.8	13.0667	181.093	72.3267	22.0933	0.478118	86.5667	135.567	182.907	44.3867	7.18667	10.0933	27.8667	32.6133	91.7333	51.52	35.3267	5.36667	7.62	3.74	5.07333	4.18667	25.9867	46.7933	48.08	48.0067	47.36	48.86	50.3533	8.32	65.4	34.9533	50.1133	51.58	101.002
SD LM					6.02613	6.43058	4.30224	1.22385	1.07867	0.0133608	2.61388	2.61388	5.79587	2.59143	0.465781	0.466701	1.25281	2.1125	2.65267	2.341	1.47816	0.922471	1.22719	0.897457	0.997473	1.0239	3.81835	6.39614	7.76487	8.07	6.57993	6.35743	7.41667	3.15803	2.78054	1.15565	6.64722	6.80873	2.11704
AVG W	16	=n			23.625	9.9375	178.037	76.3937	24.0812	0.478464	85.1813	134.181	178.781	42.9813	6.4125	10.1063	26.3187	31.6375	81.4	57.5188	37.7687	12.3	9.35625	8.90625	9.83125	10.35	50.7437	39.3687	39.2625	37.2687	38.5125	37.4563	38.0938	23.0312	56.675	34.9875	40.45	40.8438	100.436
SD W					2.98608	4.04094	4.63981	5.50218	1.66342	0.0133103	3.08117	3.08117	5.15237	1.9388	0.762343	0.662791	0.952344	1.52179	6.3975	3.50033	1.74269	2.66008	2.14879	3.82822	3.30771	4.15516	12.367	7.22567	7.71862	7.26358	7.24439	7.25745	6.62586	3.46982	2.60474	2.35142	7.56677	6.66353	2.33966
AVG LW	6	=n			22.5	11.5	170.383	59.0333	19.9333	0.481542	82.05	131.05	172.083	41.1167	6.3	9.25	24.3667	27.65	75.0167	52.1333	33.75	10.9667	6.36667	3.63333	8.08333	7.05	36.1	30.3	31.7333	30.3667	32.4	31	31.8167	15.04	59.92	36.76	32.2	33.1	102.047
SD LW					1.3784	1.97484	3.78704	3.05199	0.382971	0.00861323	2.48093	2.48093	2.71029	2.1867	0.275681	0.207364	0.768548	1.09681	3.71021	1.11475	0.898332	7.76136	1.71309	1.00333	1.61421	3.62478	12.0627	4.97996	3.15447	5.66733	5.07701	7.36804	5.6933	3.07701	2.45635	0.915241	4.43505	5.32266	3.07123
M1.M-M2LM					-3.15484	-1.8086	8.85505	18.6733	3.11312	-0.00190307	3.87527	3.87527	9.69656	2.33269	0.426237	0.761505	2.23011	4.0028	6.45699	6.23484	3.70882	1.76882	1.73484	2.11484	1.76538	2.55527	9.93914	7.85828	6.90065	8.24817	8.97871	7.83355	5.7886	4.54452	-3.06129	-1.75656	8.10602	7.38129	0.424798
Pooled SD					5.6839	5.78962	5.84498	7.29467	1.75492	0.013177	3.31659	3.31659	6.31826	2.71446	0.392317	0.627153	1.37364	2.07276	4.42709	3.48243	1.95123	1.95439	1.70641	1.83348	1.32084	1.80386	6.17056	7.90717	8.687	8.19297	8.21898	8.3178	9.77577	3.83309	2.89817	1.19056	7.82871	8.26564	2.37595
Cohen´s d(s)					-0.555048	-0.312387	1.51498	2.55986	1.77394	-0.144424	1.16845	1.16845	1.53469	0.859355	1.08646	1.21423	1.6235	1.93114	1.45852	1.79037	1.90076	0.905048	1.01666	1.15346	1.33656	1.41655	1.61073	0.993817	0.794365	1.00674	1.09244	0.941781	0.592138	1.1856	-1.05628	-1.47541	1.03542	0.893009	0.178791
T.Test p value					0.042275	0.16302	8.80832e-06	1.26955e-10	5.68778e-07	0.324181	0.000284993	0.000284993	7.17215e-06	0.00451063	0.000616259	0.00018342	2.82037e-06	1.05076e-07	1.58146e-05	4.77001e-07	1.45724e-07	0.00308099	0.00116423	0.000328754	5.477e-05	2.43372e-05	3.22742e-06	0.00142737	0.00761282	0.00127233	0.000583053	0.0022509	0.033185	0.000241815	0.000813309	1.32832e-05	0.00098317	0.00340998	0.286309
M1.W-M2LW					1.125	-1.5625	7.65417	17.3604	4.14792	-0.00307855	3.13125	3.13125	6.69792	1.86458	0.1125	0.85625	1.95208	3.9875	6.38333	5.38542	4.01875	1.33333	2.98958	5.27292	1.74792	3.3	14.6437	9.06875	7.52917	6.90208	6.1125	6.45625	6.27708	7.99125	-3.245	-1.7725	8.25	7.74375	-1.6118
Pooled SD					2.67628	3.63619	4.44199	5.00341	1.45323	0.0123053	2.94261	2.94261	4.66333	2.00366	0.674444	0.583283	0.909882	1.42745	5.84272	3.08219	1.57463	4.51294	2.04857	3.35308	2.97609	4.02911	12.2916	6.73481	6.86808	6.89923	6.76793	7.28526	6.40546	3.3759	2.56845	2.08717	6.91805	6.35489	2.54236
Cohen´s d(s)					0.420359	-0.429708	1.72314	3.46972	2.85427	-0.250181	1.06411	1.06411	1.4363	0.930591	0.166804	1.46798	2.14542	2.79343	1.09253	1.74727	2.55218	0.295446	1.45935	1.57256	0.587319	0.819039	1.19136	1.34655	1.09625	1.00041	0.903157	0.886208	0.979959	2.36714	-1.26341	-0.849235	1.19253	1.21855	-0.633977
T.Test p value					0.195158	0.190031	0.000895171	2.58638e-07	3.93399e-06	0.303493	0.0189591	0.0189591	0.00353538	0.0330531	0.365575	0.00304479	0.000114165	5.20751e-06	0.0167801	0.000796193	1.61223e-05	0.272044	0.00317149	0.00185092	0.11706	0.0512819	0.0108765	0.00537359	0.0165121	0.0248096	0.0369069	0.0394808	0.0270089	4.25033e-05	0.00791262	0.04946	0.0141162	0.0121668	0.310438
M1.M-M2LM kontrola					-3.15484	-1.8086	8.85505	18.6733	3.11312	-0.00190307	3.87527	3.87527	9.69656	2.33269	0.426237	0.761505	2.23011	4.0028	6.45699	6.23484	3.70882	1.76882	1.73484	2.11484	1.76538	2.55527	9.93914	7.85828	6.90065	8.24817	8.97871	7.83355	5.7886	4.54452	-3.06129	-1.75656	8.10602	7.38129	0.424798
Pooled SD kontrola					5.6839	5.78962	5.84498	7.29467	1.75492	0.013177	3.31659	3.31659	6.31826	2.71446	0.392317	0.627153	1.37364	2.07276	4.42709	3.48243	1.95123	1.95439	1.70641	1.83348	1.32084	1.80386	6.17056	7.90717	8.687	8.19297	8.21898	8.3178	9.77577	3.83309	2.89817	1.19056	7.82871	8.26564	2.37595
Cohen´s d(s) kontrola					-0.555048	-0.312387	1.51498	2.55986	1.77394	-0.144424	1.16845	1.16845	1.53469	0.859355	1.08646	1.21423	1.6235	1.93114	1.45852	1.79037	1.90076	0.905048	1.01666	1.15346	1.33656	1.41655	1.61073	0.993817	0.794365	1.00674	1.09244	0.941781	0.592138	1.1856	-1.05628	-1.47541	1.03542	0.893009	0.178791
M1.W-M2LW kontrola					1.125	-1.5625	7.65417	17.3604	4.14792	-0.00307855	3.13125	3.13125	6.69792	1.86458	0.1125	0.85625	1.95208	3.9875	6.38333	5.38542	4.01875	1.33333	2.98958	5.27292	1.74792	3.3	14.6437	9.06875	7.52917	6.90208	6.1125	6.45625	6.27708	7.99125	-3.245	-1.7725	8.25	7.74375	-1.6118
Pooled SD kontrola					2.67628	3.63619	4.44199	5.00341	1.45323	0.0123053	2.94261	2.94261	4.66333	2.00366	0.674444	0.583283	0.909882	1.42745	5.84272	3.08219	1.57463	4.51294	2.04857	3.35308	2.97609	4.02911	12.2916	6.73481	6.86808	6.89923	6.76793	7.28526	6.40546	3.3759	2.56845	2.08717	6.91805	6.35489	2.54236
Cohen´s d(s) kontrola					0.420359	-0.429708	1.72314	3.46972	2.85427	-0.250181	1.06411	1.06411	1.4363	0.930591	0.166804	1.46798	2.14542	2.79343	1.09253	1.74727	2.55218	0.295446	1.45935	1.57256	0.587319	0.819039	1.19136	1.34655	1.09625	1.00041	0.903157	0.886208	0.979959	2.36714	-1.26341	-0.849235	1.19253	1.21855	-0.633977
STANDARDIZED T?SCORE HW M				1	74.207	75.1461	64.056	77.9716	70.0331	18.2653	39.0436	39.0436	73.5144	67.2586	75.1418	65.1612	69.6507	69.883	75.3861	58.8282	66.6844	85.3481	48.6509	56.3031	69.0799	39.1672	63.8145	61.9097	58.8267	60.3581	60.7661	61.3394	56.4093	68.5762	33.6057	42.5672	57.9067	59.069	62.4458
				2	56.081	47.6979	45.4215	51.4782	55.9873	48.9697	45.4363	45.4363	49.6896	70.8687	52.4685	49.2045	64.0426	68.9092	62.5044	60.8782	49.3658	42.3931	36.4744	36.1544	38.6769	36.2681	33.2558	81.5081	85.0227	91.6319	89.0288	88.7349	85.7547	35.7323	68.8425	30.1346	88.9056	89.9807	55.8735
				3	39.7676	47.6979	54.5835	54.7756	51.9742	58.4674	59.8894	59.8894	48.3151	63.6485	46.8001	53.5563	54.2286	42.6185	48.6319	30.1284	45.6213	59.9258	40.1803	47.4002	43.5137	46.8982	47.5356	33.2749	30.7595	39.8726	30.5891	37.0245	32.8582	55.4387	43.4314	50.0267	37.6012	34.1366	41.3473
				4	57.8936	40.3784	37.6571	64.7817	81.069	58.9357	45.4363	45.4363	39.9153	43.793	52.4685	62.26	43.0126	72.3173	79.3497	68.5656	61.5356	46.7762	74.0626	61.9259	59.4062	56.0788	62.815	43.1328	48.9206	44.4788	37.4577	38.8949	34.8208	77.0913	29.2011	57.4863	44.9304	36.0544	53.1001
				5	50.6432	49.5278	53.1859	42.8365	38.9317	47.0824	50.7173	50.7173	52.1332	27.5475	38.2977	50.6551	54.9296	49.4346	51.6046	42.9408	41.8767	38.4482	37.5332	36.623	45.5867	42.5495	35.6834	45.1278	50.7918	50.176	50.8572	45.4962	49.587	51.3028	44.4478	61.6305	47.814	47.9002	48.4524
				6	43.3928	38.5485	39.3653	47.9533	56.9905	67.1269	52.3849	52.3849	38.3881	38.7388	58.1368	57.9082	45.8166	54.3033	39.7139	56.0094	60.1314	53.351	64.5332	65.6745	54.5694	56.0788	62.5294	53.5775	57.3958	46.0546	40.8358	42.9657	44.4469	47.1669	57.3228	44.2249	54.182	40.2286	48.4364
				7	50.6432	76.976	42.3158	35.5594	36.9251	47.1104	41.5451	41.5451	44.497	54.6233	32.6293	37.5996	31.7966	37.263	47.641	57.0344	53.1104	34.0651	40.1803	45.0573	43.5137	39.1672	36.1117	55.9246	52.1126	60.1157	56.8251	50.9973	52.2972	36.2189	62.0662	54.1709	57.6664	53.8794	52.9568
				8	45.2054	56.8473	50.0801	37.0376	33.9153	58.1183	55.7203	55.7203	49.0787	43.793	43.966	39.0503	33.1986	34.8286	32.7776	39.097	38.1322	56.4192	52.8862	41.3087	56.6423	56.0788	53.3903	51.6998	48.4804	47.388	54.01	53.3078	53.9794	41.0847	55.9675	59.144	47.4536	51.6231	48.4965
				9	45.2054	51.3577	44.6451	44.201	47.4595	60.1825	52.3849	52.3849	39.9153	41.6269	55.3026	39.0503	53.5276	54.7901	45.6592	46.0158	45.1532	45.023	50.7685	46.9316	52.4964	42.5495	45.9648	45.2452	49.581	46.297	50.632	50.0071	49.4935	50.3296	49.53	55.8286	45.6513	47.6745	43.1872
				10	48.8306	51.3577	57.8445	51.933	45.9546	50.5409	57.11	57.11	46.0243	51.0132	66.6393	46.3033	56.3316	44.566	50.0192	59.5969	38.6003	54.666	44.945	54.8973	64.9341	60.4275	57.817	52.0518	50.6817	46.0546	49.7312	47.6966	48.8393	54.4655	41.7373	54.1709	47.814	46.772	33.9572
				11	48.8306	51.3577	57.0681	53.6386	48.4627	56.1906	60.4453	60.4453	50.606	47.4031	60.971	59.3588	59.8366	47.0003	54.5773	45.5033	40.4725	49.4062	43.3567	40.8402	47.6596	46.8982	43.8228	44.6584	44.7381	47.7516	53.447	52.6476	35.0077	46.1937	52.5794	42.5672	45.411	50.4949	41.1647
				12	47.018	47.6979	59.3974	54.0934	46.9578	62.3235	66.838	66.838	61.7548	58.5944	46.8001	44.8527	51.4246	54.7901	56.5591	58.0594	50.77	40.2015	50.2391	45.9945	40.0588	39.1672	40.3957	42.7807	50.1314	56.358	47.7044	55.6182	53.3252	45.9504	52.5794	44.2249	53.9417	53.2025	53.0843
				13	45.2054	55.0174	42.3158	54.2071	62.5085	49.588	43.2128	43.2128	30.752	58.2334	43.966	46.3033	51.4246	59.1719	50.6137	65.7469	56.8549	52.4744	59.7685	77.8574	66.316	51.2469	65.6709	38.2039	50.0213	46.9031	38.4711	31.3033	32.7648	55.6819	48.8524	45.8825	46.1319	35.4904	33.4001
				14	45.2054	38.5485	65.4536	58.869	47.4595	37.0244	53.7747	53.7747	60.2275	56.4283	49.6343	56.4575	50.7236	48.4609	45.8574	30.3846	55.4507	45.023	65.0626	45.9945	54.5694	63.3267	56.1035	54.6337	58.9368	58.1762	55.3612	58.9189	59.1196	41.5713	57.3228	35.1076	55.8641	57.828	43.0583
				15	57.8936	65.9967	61.4161	65.3503	57.9938	54.4247	62.9468	62.9468	65.1147	51.7352	58.1368	50.6551	54.2286	68.4224	60.1263	59.3407	63.876	59.9258	44.945	62.3945	45.5867	48.3478	54.2471	47.0055	43.8575	41.206	48.0422	51.8775	49.1197	50.3296	51.5629	34.2788	42.6475	49.3668	54.8599
				16	47.018	47.6979	42.3158	39.0843	42.9447	49.588	43.2128	43.2128	47.5515	47.4031	35.4635	39.0503	40.9096	40.1842	45.2629	46.7845	51.2381	59.9258	33.8273	41.7773	38.6769	68.6417	49.5348	42.6634	49.2508	44.4788	48.38	48.9069	45.8487	45.7071	52.5794	56.6575	45.2909	46.3207	57.3027
				17	77.8322	47.6979	42.3158	42.4954	47.4595	50.4138	43.7687	43.7687	36.8609	43.432	49.6343	60.8094	38.8066	39.2104	37.7321	51.9095	54.9827	47.2146	37.5332	43.6516	42.8227	45.4487	40.9669	46.184	44.4079	46.5395	48.943	47.8067	44.1665	34.2726	69.1813	40.9095	44.2095	45.9823	42.0919
				18	68.7692	65.9967	39.9865	41.0173	47.4595	45.0648	38.2098	38.2098	42.2062	40.1829	43.966	36.149	30.3946	47.0003	51.6046	37.8158	24.5582	57.7342	58.7097	60.5202	51.1145	42.5495	56.1035	46.5361	45.2884	47.9941	51.195	46.0463	48.559	58.3581	41.0596	69.0901	45.6513	48.2386	53.0278
				19	50.6432	49.5278	43.0922	48.8629	54.984	56.0212	48.2158	48.2158	44.1916	48.8471	52.4685	50.6551	50.7236	49.4346	48.6319	58.5719	54.9827	48.9678	58.1803	57.7088	50.4235	57.0452	56.3891	56.9808	53.8737	53.8124	51.5328	51.3274	55.0075	46.1937	57.6616	43.396	52.8604	52.8641	51.4164
				20	39.7676	42.2083	39.21	48.9766	58.4954	34.7743	30.7053	30.7053	46.0243	26.4645	43.966	50.6551	60.5376	50.8952	48.6319	57.0344	59.6634	57.7342	49.7097	59.5831	64.9341	61.8771	61.9582	60.1494	61.4683	58.6611	46.5784	53.6378	56.2224	45.9504	60.0333	40.9095	58.6276	54.3307	59.6419
				21	39.7676	36.7186	78.0319	68.3066	47.9611	49.8063	73.7866	73.7866	68.9327	61.8434	75.1418	84.0191	66.8466	49.4346	49.6228	51.9095	68.5567	40.2015	42.2979	50.2116	43.5137	37.2345	39.6817	67.0734	61.6884	61.5703	54.2352	56.1683	59.0261	49.843	46.4807	37.5941	63.1933	57.7152	38.4668
				22	54.2684	47.6979	46.9744	56.5949	61.0036	51.9162	48.7717	48.7717	64.5038	52.8182	49.6343	55.0069	46.5176	49.4346	58.5409	46.0158	46.0894	52.9127	59.7685	65.6745	64.9341	61.3939	64.8141	52.2865	40.2253	49.6911	55.0234	48.1367	57.0635	72.7121	26.8294	66.6035	48.0543	55.346	74.4149
				23	47.018	42.2083	64.056	54.5482	43.948	45.5209	58.7776	58.7776	48.1624	52.0962	58.1368	53.5563	46.5176	42.1316	52.5955	46.272	49.3658	47.2146	69.8273	49.743	54.5694	48.831	54.9611	46.184	50.5716	49.8123	56.9377	55.6182	50.7085	49.3565	46.4807	48.3691	47.4536	53.9922	28.9122
				24	43.3928	51.3577	43.8686	46.9299	51.4725	47.6343	43.2128	43.2128	42.9698	49.2081	49.6343	46.3033	50.7236	33.8549	45.6592	50.6282	47.4936	44.5847	47.592	51.1488	44.2047	56.562	48.678	36.6782	37.9139	41.3272	47.0288	47.1465	43.4188	51.5461	49.53	52.5133	39.043	44.5157	48.5875
				25	47.018	51.3577	46.9744	41.3584	41.9415	41.7576	41.8231	41.8231	47.5515	47.4031	41.1318	46.3033	39.5076	53.3295	46.6501	44.222	38.1322	42.3931	42.2979	43.6516	45.5867	62.3603	46.2504	51.2303	59.267	48.4789	43.313	52.7577	53.3252	51.5461	45.1254	61.6305	56.2246	50.8334	50.6798
				26	41.5802	49.5278	56.2917	41.4721	34.9186	48.4811	54.3305	54.3305	53.6604	40.1829	46.8001	39.0503	42.3116	42.1316	34.363	38.0721	41.8767	44.5847	45.4744	41.7773	58.7153	50.7637	46.536	42.0766	42.4267	38.418	50.7446	34.3839	46.6898	36.4622	60.3721	50.0267	37.8415	47.7873	46.3371
				27	37.955	33.0589	53.4965	52.9563	50.4693	48.6942	52.107	52.107	64.351	57.8723	46.8001	44.8527	43.0126	44.566	40.9029	50.6282	54.5146	54.666	52.3567	43.6516	43.5137	65.2594	53.3903	35.9741	33.181	37.5695	40.1602	40.9853	42.5777	58.1148	40.382	55.8286	35.3184	38.1979	64.7623
				28	39.7676	44.0381	53.1859	47.0437	43.948	66.1805	64.0586	64.0586	47.5515	54.6233	46.8001	50.6551	50.0226	58.1982	53.7846	49.347	52.6423	35.8183	47.592	42.7145	33.84	33.369	34.2554	50.8783	40.1152	46.7819	40.0476	46.5964	46.5029	39.8682	58.678	43.396	46.6125	43.9516	42.1712
				29	65.144	51.3577	34.5514	33.1716	41.4398	55.4378	40.4334	40.4334	42.8171	45.959	41.1318	39.0503	45.8166	43.1054	44.0738	32.4346	32.0473	44.5847	52.8862	43.6516	38.6769	40.6168	41.9665	49.3527	50.7918	45.5697	44.439	53.3078	54.3533	48.14	51.9017	67.4324	46.973	52.0744	61.9082
				30	48.8306	44.0381	46.9744	46.134	47.9611	51.5098	48.4937	48.4937	54.1186	55.3453	46.8001	43.4021	63.3416	52.3558	42.6866	59.5969	54.0465	45.8996	44.945	37.5602	33.149	36.7513	36.1117	64.2568	47.1596	48.8426	59.9779	55.0681	59.213	52.5192	46.1419	54.9998	60.3097	57.9408	59.8745
				31	45.2054	51.3577	43.8686	46.4751	50.9709	32.8486	33.2068	33.2068	48.6206	51.0132	41.1318	52.1057	59.8366	47.974	48.2356	50.6282	52.1743	62.1173	53.4156	51.6173	58.7153	57.0452	59.245	50.7609	52.1126	47.6304	47.7044	45.2761	49.4935	52.2759	48.5136	49.1979	48.4148	46.2079	56.5843
KONTROLA					50	50	50	50.0037	50	50	50	50	50	50	50	50	50	50	50	50	50	50	50	50	50	50	50	50	50	50	50	50	50	50	50	50	50	50	50
Cohen´s d(s)				HW	9.44495	9.68761	11.515	12.5599	11.7739	9.85558	11.1685	11.1685	11.5347	10.8594	11.0865	11.2142	11.6235	11.9311	11.4585	11.7904	11.9008	10.905	11.0167	11.1535	11.3366	11.4166	11.6107	10.9938	10.7944	11.0067	11.0924	10.9418	10.5921	11.1856	8.94372	8.52459	11.0354	10.893	10.1788
				LW	10	10	10	10	10	10	10	10	10	10	10	10	10	10	10	10	10	10	10	10	10	10	10	10	10	10	10	10	10	10	10	10	10	10	10
					-0.555048	-0.312387	1.51498	2.55986	1.77394	-0.144424	1.16845	1.16845	1.53469	0.859355	1.08646	1.21423	1.6235	1.93114	1.45852	1.79037	1.90076	0.905048	1.01666	1.15346	1.33656	1.41655	1.61073	0.993817	0.794365	1.00674	1.09244	0.941781	0.592138	1.1856	-1.05628	-1.47541	1.03542	0.893009	0.178791
					-0.277524	-0.156193	0.757492	1.27993	0.886971	-0.0722121	0.584226	0.584226	0.767344	0.429678	0.543229	0.607113	0.811751	0.96557	0.729259	0.895186	0.950382	0.452524	0.50833	0.576728	0.668279	0.708276	0.805367	0.496908	0.397182	0.503369	0.546218	0.470891	0.296069	0.5928	-0.528142	-0.737703	0.517711	0.446504	0.0893956
				HW	9.72248	9.84381	10.7575	11.2799	10.887	9.92779	10.5842	10.5842	10.7673	10.4297	10.5432	10.6071	10.8118	10.9656	10.7293	10.8952	10.9504	10.4525	10.5083	10.5767	10.6683	10.7083	10.8054	10.4969	10.3972	10.5034	10.5462	10.4709	10.2961	10.5928	9.47186	9.2623	10.5177	10.4465	10.0894
				LW	10.2775	10.1562	9.24251	8.72007	9.11303	10.0722	9.41577	9.41577	9.23266	9.57032	9.45677	9.39289	9.18825	9.03443	9.27074	9.10481	9.04962	9.54748	9.49167	9.42327	9.33172	9.29172	9.19463	9.50309	9.60282	9.49663	9.45378	9.52911	9.70393	9.4072	10.5281	10.7377	9.48229	9.5535	9.9106
fem rad graph data					0.420359	-0.429708	1.72314	3.46972	2.85427	-0.250181	1.06411	1.06411	1.4363	0.930591	0.166804	1.46798	2.14542	2.79343	1.09253	1.74727	2.55218	0.295446	1.45935	1.57256	0.587319	0.819039	1.19136	1.34655	1.09625	1.00041	0.903157	0.886208	0.979959	2.36714	-1.26341	-0.849235	1.19253	1.21855	-0.633977
				HW	10.2102	9.78515	10.8616	11.7349	11.4271	9.87491	10.5321	10.5321	10.7181	10.4653	10.0834	10.734	11.0727	11.3967	10.5463	10.8736	11.2761	10.1477	10.7297	10.7863	10.2937	10.4095	10.5957	10.6733	10.5481	10.5002	10.4516	10.4431	10.49	11.1836	9.3683	9.57538	10.5963	10.6093	9.68301
				LW	9.78982	10.2149	9.13843	8.26514	8.57287	10.1251	9.46795	9.46795	9.28185	9.5347	9.9166	9.26601	8.92729	8.60328	9.45374	9.12636	8.72391	9.85228	9.27032	9.21372	9.70634	9.59048	9.40432	9.32673	9.45187	9.49979	9.54842	9.5569	9.51002	8.81643	10.6317	10.4246	9.40373	9.39073	10.317

## Sheet: Tabulka Honza
Variable	Male rowers (n=)						Female rowers (n=?)
	Heavy weight (n=31)		Light weight (n=15)		Difference		Heavy weight (n=16)		Light weight (n=6)		Difference
					p	d					p	d
Age (years)	25.6	5.5	28.8	6		-0.56	23.6	3	22.5	1.4		0.42
Body mass (kg)	91	8.8	72.3	1.2		2.56	76.4	5.5	59	3.1		3.47
Height (cm)	189.9	6.4	181.1	4.3		1.51	178	4.6	170.4	3.8		1.72
Body mass index	25	2	22.1	1.1		1.77	24.1	1.7	19.9	0.4		2.85
Sitting height (cm)	139.4	3.6	135.6	2.6		1.17	134.2	3.1	131.1	2.5		1.06
Arm span (cm)	192.6	6.5	182.9	5.8		1.53	178.8	5.2	172.1	2.7		1.44
Sitting height/body heigth (%)													zde se musí odečíst vyška lavičky - měl bys mít napsáno někde
Arm span/body height (%)	101.422	2.5	100.994	2.1		0.18	100.449	2.3	102	3.1		-0.63
Shoulder breath (cm)	46.7	2.8	44.4	2.6		0.86	43	1.9	41.1	2.2		0.93
Humerus breadth (cm)	7.6	0.4	7.2	0.5		1.09	6.4	0.8	6.3	0.3		0.17
Femur breadth (cm)	10.9	0.7	10.1	0.5		1.21	10.1	0.7	9.3	0.2		1.47
Forearm girth (cm)	30.1	1.4	27.9	1.3		1.62	26.3	1	24.4	0.8		2.15
Flexed arm girth (cm)	36.6	2.1	32.6	2.1		1.93	31.6	1.5	27.7	1.1		2.79
Chest girth (cm)	98.2	5	91.7	2.7		1.46	81.4	6.4	75	3.7		1.09
Thigh girth (cm)	57.8	3.9	51.5	2.3		1.79	57.5	3.5	52.1	1.1		1.75
Calf girth (cm)	39	2.1	35.3	1.5		1.9	37.8	1.7	33.8	0.9		2.55
Sum of 5 skinfolds (mm)	35.9	7	26	3.8		1.61	50.7	12.4	36.1	12.1		1.19
Body fat (%)	12.9	4.1	8.3	3.2		1.19	23	3.5	15	3.1		2.37	Zadán tuk z impedance, pokud chceš kaliperační - musíme dopočítat
Endomorphy													Doplní Ivana?
Mezoporphy													Doplní Ivana?
Ectomorphy													Doplní Ivana?
Hand-grip right hand	59	8.9	51.6	6.8		0.89	40.8	6.7	33.1	5.3		1.22
Hand-grip left hand	58.2	8.3	50.1	6.6		1.04	40.5	7.6	32.2	4.4		1.19

## Sheet: Tabulka Ivana
Základní informace			Basic anthropometry			Průměry		Obvody		Kožní řasy
pohl	disciplina	age	height	weight	BMI	humerus	femur	paže	lýtko	triceps skinf	subscap skinf	suprailiak skinf	calf skinf	ENDO	MEZO	EKTO
MUŽI OPEN
M	1x	39	199	115.6	29.2	8.5	11.9	40.7	42.6	15.2	9.1	7.2	4.5
M	1x	29	187	92.3	26.4	7.7	10.8	40.5	38.9	5.4	6.8	2.9	3.9
M	1x	20	192.9	95.2	25.6	7.5	11.1	35.1	38.1	9.4	7.5	5.3	6.1
M	1x	30	182	104	31.4	7.7	11.7	41.2	41.5	6.4	13.9	8.4	8
M	1x	26	192	84.7	23	7.2	10.9	36.5	37.3	4.5	7	3	5.2
M	1x	22	183.1	89.2	26.6	7.9	11.4	37.5	41.2	7.9	12.1	9.2	8
M	4x	26	185	78.3	22.6	7	10	34	39.7	3.5	7.5	4.8	4.5
M	2-	23	190	79.6	22	7.4	10.1	33.5	36.5	8.6	9.9	4	8
M	2-	23	186.5	85.9	24.7	7.8	10.1	37.6	38	6	9.5	5.2	5.2
M	2-	25	195	92.7	24.4	8.2	10.6	35.5	36.6	8.2	8.4	6.9	8.9
M	2-	25	194.5	94.2	24.9	8	11.5	36	37	7	8.1	3.9	6.1
M	2-	24	196	94.6	24.6	7.5	10.5	37.6	39.2	4.9	9.4	5	4.5
M	2x	23	185	94.7	27.7	7.4	10.6	38.5	40.5	7.7	11.2	11.8	7
M	2x	23	199.9	98.8	24.7	7.6	11.3	36.3	40.2	6	12.2	5	9.5
M	2x	30	197.3	104.5	26.8	7.9	10.9	40.4	42	9.4	8.4	8.5	6.4
M	2x	24	185	81.4	23.8	7.1	10.1	34.6	39.3	9.4	6.3	4.1	10.6
M	2x	41	185	84.4	24.7	7.6	11.6	34.4	40.1	6.5	7	4.5	5.8
M	2x	36	183.5	83.1	24.7	7.4	9.9	36	33.6	8.9	11	8.1	5.2
M	2x	26	185.5	90	26.2	7.7	10.9	36.5	40.1	6.9	10.9	7.5	8.2
M	2x	20	183	90.1	26.9	7.4	10.9	36.8	41.1	8.9	9.3	7.9	9.2
M	2x	20	208	107.1	24.8	8.5	13.2	36.5	43	4.9	7.9	5.9	4.1
M	2x	28	188	96.8	27.4	7.6	11.2	36.5	38.2	7.8	11.2	9.2	9.1
M	4-	24	199	95	24	7.9	11.1	35	38.9	6.5	13.1	5.8	6.5
M	4x	22	186	88.3	25.5	7.6	10.6	33.3	38.5	5.9	8.9	6.1	8.1
M	4x	24	188	83.4	23.6	7.3	10.6	37.3	36.5	5.4	7.9	4.5	9.3
M	4x	21	194	83.5	22.2	7.5	10.1	35	37.3	5.9	8.5	4.1	6.9
M	4x	19	192.2	93.6	25.3	7.5	10.5	35.5	40	8.2	9.8	4.5	9.9
M	4-	20	192	88.4	24	7.5	10.9	38.3	39.6	3.9	8.9	4.3	3.3
M	4x	34	180	76.2	23.5	7.3	10.1	35.2	35.2	5.9	9.9	4.5	4.8
M	4x	25	188	87.6	24.8	7.5	10.4	37.1	39.9	6.2	8.4	3.2	4
M	4x	23	186	87.9	25.4	7.3	11	36.2	39.5	9.9	10	6.2	8.2
MUŽI LWT.
M	LM1x	25	184.5	73	21.4	7	9.5	35	34.1	4.5	7.9	3	3.9
M	LM1x	29	175.1	72.7	23.7	7.5	10.9	35.2	35.2	5.4	7.6	3.2	3.4
M	LM1x	23	184	74	21.9	6.1	9.4	26.8	34.5	5.4	7	3.3	4.3
M	LM2-	32	183	71.8	21.4	8.1	10.3	33.7	36.9	5.5	6.1	4	4.5
M	LM2-	40	174.1	71.9	23.7	7.1	9.8	34.3	36.3	4.3	6.8	3.5	3.3
M	LM2-	32	189	72.4	20.3	8	10.1	30.9	32.3	4	6.2	3	3.3
M	LM2-	37	179.5	71.4	22.2	7	10.5	34	34	6.1	10.2	5.4	4
M	LM2x	39	184	72.4	21.4	7.3	10.5	32.5	36.5	6.7	6.9	3.4	3.9
M	LM2x	28	173.5	72.8	24.2	7	10.8	33.3	35.5	5.6	10	4.4	6
M	LM2x	23	180	68.8	21.2	7.1	9.6	31	35.5	5	7	3	3.6
M	LM2x	20	182	72.1	21.8	7.2	10.4	32.5	36.5	7.2	7.5	4	4.2
M	LM2x	26	180.7	72	22.1	7.3	10	34.1	36.2	5	7.2	3	4.2
M	LM4x	26	180	73.3	22.6	7	10	32.6	38.1	6.4	9	3.9	6.9
M	LM4x	26	182	73.9	22.3	7.2	10	32	34.2	4.4	7.1	5.9	3.1
M	LM4x	26	185	72.4	21.2	6.9	9.6	31.3	34.1	5	7.8	3.1	4.2
ŽENY OPEN
W	(spare)1x	24	174	78.1	25.8	4.7	10.9	34	37.5	14.2	7.9	7	8.9
W	(spare)1x	22	174.6	76.8	25.2	6.9	10.3	32.1	39	12.2	12.8	9.1	15
W	(spare)4-	23	179	82.2	25.7	6.9	11.5	32.3	38	14.4	10.9	16.4	22
W	1x	30	177	70	22.3	6.7	9.6	30.7	37.4	7.5	8.2	4.2	4.4
W	4-	23	185	73.7	21.5	6.9	9.8	31	34.5	9.9	7.8	5.1	6.6
W	2x	26	178	69.2	21.5	6.6	9.5	28.8	38.3	9.2	5.4	3.9	9.9
W	2-	27	174	81.7	27	5.1	9.6	32	41	11.2	8.4	10	13
W	2-	24	178	77.1	24.3	5	9.2	33.1	37.9	9.4	8	6.4	8.2
W	2-, 8+	27	180	75.7	23.4	6.9	10.3	31.6	36.3	12	7.8	7.2	7.8
W	2-, 8+	27	183.3	81.1	24.1	6.9	10	31.7	36.5	10	7.8	6	7.5
W	2x	22	175.5	70.9	23	6.4	9.6	30.5	35.5	14.2	9.2	6	8
W	4-, 8+	21	188.2	82.6	23.3	6.7	10.4	31	39	17	12.1	11.5	14
W	4x	21	170	64.7	22.4	6.3	9.7	28.5	36	14.2	10.2	10.2	8.5
W	4x	21	181	84.1	25.7	6.9	10.9	33.1	40.5	11.4	8.9	12	11.4
W	4x	20	175	77.3	25.2	6.7	9.5	32.8	38	15	13.1	15.5	10.5
W	4x	20	176	77.1	24.9	7	10.9	33	38.9	15	11.2	12	9.9
ŽENY LWT
W	LW1x	22	166.5	62.2	19.9	6.6	9	27.5	33.8	7	5.9	2.9	5.1
W	LW4x	22	169	56.8	19.9	6.3	9.5	26.8	33.5	6.9	9.5	3.4	4.6
W	LW4x	23	172	60.9	20.6	5.9	9.3	29.6	33.5	10.8	6.4	4.9	10.8
W	LW4x	21	170.3	56.4	19.4	6.3	9.4	27.5	33.1	6.7	4.4	2.8	5.2
W	LW4x	25	167.5	55.7	19.9	6.1	9	28	33.1	7.9	6.5	4.9	4.1
W	LW1x	22	177	62.2	19.9	6.6	9.3	26.5	35.5	26.5	5.5	2.9	12.5
