# Supplementary material for: Morphological and hand grip strength characteristics and differences between participants of the 2022 world rowing championship
Source: Front Sports Act Living. 2023 Mar 9;5:1115336. doi: 10.3389/fspor.2023.1115336 (PMC10033764; doi:10.3389/fspor.2023.1115336)
Supplement: Supplementary file 2 [file Table2.xlsx]

## Sheet: Sheet1
Age (years)	0.13568
Sport age (years)	0.9346
Body mass (kg)	0.7314		Using two-way ANOVA (R Commander) it was found that the Interaction effect of sex:weight category is not significant, therefore a simplier statistical test was used.
Height (cm)	0.7015
Body mass index (kg/m2)	0.282410
Sitting height (cm)	0.6866
Arm span (cm)	0.3743
Sitting height/body height (%)	0.8742
Arm span/body height (%)	0.4588
Shoulder breadth (cm)	0.746188
Humerus breadth (cm)	0.27547
Femur breadth (cm)	0.7884
Forearm girth (cm)	0.6985
Flexed arm girth (cm)	0.9888
Chest girth (cm)	0.9792
Thigh girth (cm)	0.6607
Calf girth (cm)	0.7699
Sum of 5 skinfolds (mm)	0.3413
Body fat (%)	0.1146
Endomorphy
Mezoporphy
Ectomorphy
Hand-grip right hand	0.9947647
Hand-grip left hand	0.9499582
TBW (%)	0.9108
ECW/TBW (%)	0.9751
